# Supplementary material for: The cost of dengue shock and septic shock in Vietnam: a patient-centred economic analysis
Source: Int Health. 2025 Sep 23;18(3):431–9. doi: 10.1093/inthealth/ihaf105 (PMC7618728; doi:10.1093/inthealth/ihaf105)
Supplement: ihaf105_Supplemental_Files [file ihaf105_supplemental_files.zip]

Archive with 2 entries (2 files):
- Supplementary figure 1 and 2.docx
- Supplementary tables 1-3.docx
